# Supplementary material for: Association of TLR4 and TLR9 gene polymorphisms and haplotypes with cervicitis susceptibility
Source: PLoS One. 2019 Jul 31;14(7):e0220330. doi: 10.1371/journal.pone.0220330 (PMC6668796; doi:10.1371/journal.pone.0220330)
Supplement: S1 Dataset — (XLSX) [file pone.0220330.s013.xlsx]

## Sheet: Sheet1
Sample	Age	Age Group1	Age Group 2	Marital Status	Age at Marriage	Age at First Childbirth	No. of Children	Parity Group	Sample Type	Disease Condition	Occupation	Menopause	Infection Status	TLR9 -1486	TLR9 -1237	TLR9 2848	TLR9 1174	TLR9 296	TLR4 896	TLR4 1196	TLR4 2688	TLR4 3725	TLR4 7764
1	30	30 - 34	30 - 39	Married	20	22	2	0-2	Biopsy	Cervicitis	housewife	No	No_Infection	TT	TT	GG	AG	CC	AA	CC	AA	CC	CC
2	65	65 - 69	60 - 69	Married	7	17	2	0-2	Biopsy	Cervicitis	housewife	Yes	No_Infection	TT	TC	AA	AA	CC	AA	CC	AA	GC	CC
3	38	35 - 39	30 - 39	Married	22	23	2	0-2	Biopsy	Cervicitis	housewife	No	No_Infection	TT	TC	GA	AG	CC	AA	CC	GG	GC	CT
4	42	40 - 44	40 - 49	Married	22	24	2	0-2	Biopsy	Cervicitis	housewife	No	No_Infection	TT	TC	AA	AG	CC	AA	CC	AG	CC	CT
5	25	25 - 29	20 - 29	Married	22	22	0	0-2	Biopsy	Cervicitis	housewife	No	No_Infection	CC	TT	AA	AA	CC	AA	CC	AG	GC	CC
6	57	55 - 59	50 - 59	Married	20	21	4	>2	Biopsy	Cervicitis	housewife	Yes	No_Infection	TC	TC	AA	AA	CC	AA	CC	GG	GC	CT
7	41	40 - 44	40 - 49	Married	21	23	2	0-2	Biopsy	Cervicitis	housewife	No	No_Infection	TC	TT	GA	AG	CC	AG	CC	GG	GC	CT
8	35	35 - 39	30 - 39	Married	21	25	2	0-2	Biopsy	Cervicitis	housewife	No	No_Infection	TT	TT	GG	GG	CC	AA	CC	GG	GC	CT
9	40	40 - 44	40 - 49	Married	20	25	2	0-2	Biopsy	Cervicitis	housewife	No	No_Infection	TC	TT	GA	AG	CC	AA	CC	AA	CC	CC
10	40	40 - 44	40 - 49	Married	23	23	2	0-2	Biopsy	Cervicitis	housewife	No	No_Infection	TC	TT	AA	AA	CC	AA	CC	AA	CC	CC
11	40	40 - 44	40 - 49	Married	23	23	2	0-2	Biopsy	Cervicitis	housewife	No	No_Infection	TT	TT	GA	AA	CC	AA	CC	GG	GC	CT
12	33	30 - 34	30 - 39	Married	22	23	2	0-2	Biopsy	Cervicitis	housewife	No	No_Infection	TC	TT	AA	AG	CC	AA	CC	AG	GC	CC
13	35	35 - 39	30 - 39	Married	18	20	3	>2	Biopsy	Cervicitis	housewife	No	No_Infection	TC	TT	AA	AG	CC	AG	CC	AG	CC	CC
14	26	25 - 29	20 - 29	Married	21	22	3	>2	Biopsy	Cervicitis	housewife	No	No_Infection	TT	TT	GA	GG	CC	AA	CC	GG	CC	CT
15	27	25 - 29	20 - 29	Married	20	21	1	0-2	Biopsy	Cervicitis	housewife	No	No_Infection	CC	TT	GG	AG	CC	AG	CC	AG	CC	CT
16	36	35 - 39	30 - 39	Married	20	22	1	0-2	Biopsy	Cervicitis	housewife	No	No_Infection	CC	TT	AA	AG	CC	AA	CC	AA	GC	CT
17	38	35 - 39	30 - 39	Married	18	20	2	0-2	Biopsy	Cervicitis	housewife	No	No_Infection	TT	TT	GA	AA	CC	AA	CC	AA	CC	CT
18	40	40 - 44	40 - 49	Married	20	22	2	0-2	Biopsy	Cervicitis	housewife	No	No_Infection	TT	TC	GG	GG	CC	GG	CC	GG	CC	CC
19	30	30 - 34	30 - 39	Married	20	22	2	0-2	Biopsy	Cervicitis	housewife	No	No_Infection	TC	TC	GA	AG	CC	AA	CC	AG	CC	CT
20	26	25 - 29	20 - 29	Married	24	26	2	0-2	Biopsy	Cervicitis	housewife	No	No_Infection	TC	TT	GA	AG	CC	AA	CC	GG	CC	CT
21	36	35 - 39	30 - 39	Married	22	28	1	0-2	Biopsy	Cervicitis	housewife	No	No_Infection	TC	TT	GA	AG	CC	AA	CC	GG	GC	CT
22	52	50 - 54	50 - 59	Married	20	22	4	>2	Biopsy	Cervicitis	housewife	Yes	No_Infection	TT	TT	GG	GG	CC	AA	CC	GG	CC	CT
23	85	85 - 89	80 - 89	Married	20	22	3	>2	Biopsy	Cervicitis	housewife	Yes	No_Infection	TC	TT	GA	AG	CC	AA	CC	AG	GC	CC
24	46	45 - 49	40 - 49	Married	22	23	2	0-2	Biopsy	Cervicitis	housewife	No	No_Infection	TT	TC	GG	GG	CC	AA	CC	GG	CC	CT
25	33	30 - 34	30 - 39	Married	18	20	2	0-2	Biopsy	Cervicitis	housewife	No	No_Infection	TC	TT	GG	AG	CC	AG	CC	AG	CC	CC
26	37	35 - 39	30 - 39	Married	18	20	2	0-2	Biopsy	Cervicitis	housewife	No	No_Infection	TC	TT	GA	AG	CC	AG	CC	GG	GC	CT
27	41	40 - 44	40 - 49	Married	18	20	3	>2	Biopsy	Cervicitis	housewife	No	No_Infection	TC	TT	AA	AG	CC	AA	CC	GG	CC	CC
28	30	30 - 34	30 - 39	Married	14	18	1	0-2	Biopsy	Cervicitis	housewife	No	No_Infection	CC	TT	AA	AG	CC	AA	CC	GG	GC	CT
29	29	25 - 29	20 - 29	Married	20	21	2	0-2	Biopsy	Cervicitis	housewife	No	No_Infection	CC	CC	GA	AG	CC	AA	CC	AA	GC	CC
30	38	35 - 39	30 - 39	Married	18	20	3	>2	Biopsy	Cervicitis	housewife	Yes	No_Infection	TT	TT	GG	AG	CC	AA	CC	AA	CC	CT
31	24	20 - 24	20 - 29	Married	22	23	1	0-2	Pap Smear	Normal	housewife	No	No_Infection	TC	TT	GA	AG	CC	AA	CC	AG	CC	CT
32	23	20 - 24	20 - 29	Married	13	18	2	0-2	Pap Smear	Normal	housewife	No	No_Infection	TC	TT	AA	AG	CC	AA	CC	GG	GC	CT
33	43	40 - 44	40 - 49	Married	23	27	1	0-2	Pap Smear	Cervicitis	housewife	No	No_Infection	CC	TT	AA	AA	CC	AA	CC	AG	GC	CT
34	30	30 - 34	30 - 39	Married	20	25	2	0-2	Pap Smear	Normal	housewife	No	No_Infection	TT	TT	GG	GG	CC	AA	CC	GG	GC	CC
35	60	60 - 64	60 - 69	Married	16	18	5	>2	Pap Smear	Normal	housewife	Yes	No_Infection	TC	TC	GG	AG	CC	AA	CC	AA	CC	CC
36	25	25 - 29	20 - 29	Married	18	21	2	0-2	Pap Smear	Normal	housewife	No	No_Infection	CC	TT	AA	AG	CC	AG	CC	GG	CC	CC
37	32	30 - 34	30 - 39	Married	18	NA	0	0-2	Pap Smear	Normal	housewife	No	No_Infection	TT	TT	GG	GG	CC	AA	CC	AG	CC	CC
38	32	30 - 34	30 - 39	Married	18	20	3	>2	Pap Smear	Normal	housewife	No	No_Infection	TT	TT	GA	AG	CC	AA	CC	AG	GC	CC
39	38	35 - 39	30 - 39	Married	25	21	2	0-2	Pap Smear	Normal	housewife	No	No_Infection	CC	TT	GA	AG	CC	AG	CC	AG	GC	CC
40	27	25 - 29	20 - 29	Married	18	18	1	0-2	Pap Smear	Normal	housewife	No	No_Infection	TT	TT	GG	GG	CC	AA	CC	AG	CC	CT
41	31	30 - 34	30 - 39	Married	20	22	2	0-2	Pap Smear	Cervicitis	housewife	No	No_Infection	TT	TT	GA	GG	CC	AA	CC	AA	CC	CC
42	30	30 - 34	30 - 39	Married	19	22	2	0-2	Pap Smear	Cervicitis	housewife	No	No_Infection	CC	TT	AA	AA	CC	AA	CC	AG	CC	CT
43	37	35 - 39	30 - 39	Married	13	19	1	0-2	Pap Smear	Cervicitis	housewife	No	No_Infection	TT	TT	GG	GG	CC	AA	CC	AG	CC	CT
44	35	35 - 39	30 - 39	Married	15	18	5	>2	Pap Smear	Cervicitis	housewife	No	No_Infection	TT	TC	AA	AG	CC	AG	CC	GG	GC	CT
45	40	40 - 44	40 - 49	Married	10	20	3	>2	Pap Smear	Cervicitis	housewife	No	No_Infection	TC	TT	GA	AG	CC	AG	CC	AG	GC	CC
46	35	35 - 39	30 - 39	Married	19	20	2	0-2	Pap Smear	Normal	housewife	No	No_Infection	CC	TT	AA	AA	CC	AA	CC	AG	GC	CC
47	45	45 - 49	40 - 49	Married	16	17	3	>2	Pap Smear	Normal	housewife	No	No_Infection	TC	TC	GA	AG	CC	AA	CC	GG	GC	CC
48	40	40 - 44	40 - 49	Married	16	17	5	>2	Pap Smear	Normal	housewife	No	No_Infection	TT	TC	GA	AG	CC	AA	CC	AG	GC	CC
49	44	40 - 44	40 - 49	Married	18	22	3	>2	Pap Smear	Normal	housewife	No	No_Infection	CC	TT	AA	AG	CC	AA	CC	GG	GC	TT
50	28	25 - 29	20 - 29	Married	16	17	2	0-2	Pap Smear	Cervicitis	housewife	No	No_Infection	TT	TT	GG	GG	CC	AG	CC	AG	CC	CC
51	35	35 - 39	30 - 39	Married	18	20	2	0-2	Pap Smear	Normal	housewife	No	No_Infection	TC	TC	AA	AA	CC	AA	CC	AG	GC	CT
52	43	40 - 44	40 - 49	Married	20	22	5	>2	Pap Smear	Normal	housewife	No	No_Infection	CC	TT	AA	AA	CC	AA	CC	AA	GC	CC
53	35	35 - 39	30 - 39	Married	20	10	3	>2	Pap Smear	Cervicitis	housewife	No	No_Infection	TC	TC	GG	AG	CC	AA	CC	AA	CC	CC
54	40	40 - 44	40 - 49	Married	16	18	3	>2	Pap Smear	Normal	housewife	No	No_Infection	TT	TC	AA	GG	CC	AA	CC	AG	GC	CC
55	34	30 - 34	30 - 39	Married	21	22	4	>2	Pap Smear	Cervicitis	housewife	No	No_Infection	CC	TT	AA	AA	CC	AA	CC	AG	GC	CC
56	35	35 - 39	30 - 39	Married	14	15	3	>2	Pap Smear	Cervicitis	housewife	No	No_Infection	TC	TT	GA	AG	CC	AA	CC	AG	CC	CT
57	22	20 - 24	20 - 29	Married	19	21	1	0-2	Pap Smear	Cervicitis	worker	No	No_Infection	TC	TC	GG	AG	CC	AA	CC	AA	CC	CC
58	25	25 - 29	20 - 29	Married	20	22	1	0-2	Pap Smear	Normal	housewife	No	No_Infection	TT	TT	GG	AG	CC	AA	CC	AA	CC	CC
59	33	30 - 34	30 - 39	Married	16	24	3	>2	Pap Smear	Normal	housewife	No	No_Infection	TT	TT	GA	AG	CC	AA	CC	AG	GC	CC
60	30	30 - 34	30 - 39	Married	22	24	2	0-2	Pap Smear	Cervicitis	housewife	No	No_Infection	TC	TT	GA	AG	CC	AA	CC	GG	GC	CT
61	35	35 - 39	30 - 39	Married	13	24	5	>2	Pap Smear	Cervicitis	housewife	No	No_Infection	TC	TT	GA	AG	CC	AA	CC	AA	CC	CC
62	40	40 - 44	40 - 49	Married	13	17	2	0-2	Pap Smear	Cervicitis	housewife	No	No_Infection	TT	TC	GA	AG	CC	AG	CC	AG	CC	CC
63	38	35 - 39	30 - 39	Married	36	37	1	0-2	Pap Smear	Cervicitis	Job	No	TV	TT	TT	GG	AG	CC	AA	CC	GG	GC	CT
64	27	25 - 29	20 - 29	Married	17	24	3	>2	Pap Smear	Cervicitis	housewife	No	TV	TT	TT	GA	AG	CC	AA	CC	AG	GC	CC
65	32	30 - 34	30 - 39	Married	16	24	3	>2	Pap Smear	Cervicitis	worker	No	TV	CC	TT	AA	AA	CC	AG	CC	GG	GC	CC
66	46	45 - 49	40 - 49	Married	19	20	3	>2	Pap Smear	Normal	housewife	No	TV	TT	TC	GG	GG	CC	AG	CC	GG	GC	CT
67	20	20 - 24	20 - 29	Married	19	NA	0	0-2	Pap Smear	Cervicitis	housewife	No	No_Infection	CC	TT	GA	AG	CC	AA	CC	GG	GC	TT
68	52	50 - 54	50 - 59	Married	13	28	3	>2	Pap Smear	Normal	housewife	No	No_Infection	TT	TT	GA	AA	CC	AA	CC	AG	CC	CC
69	25	25 - 29	20 - 29	Married	20	21	1	0-2	Pap Smear	Cervicitis	housewife	No	No_Infection	TC	TT	GA	AG	CC	AG	CC	AG	GC	CC
70	40	40 - 44	40 - 49	Married	19	24	3	>2	Pap Smear	Cervicitis	housewife	No	No_Infection	TT	TT	GG	AG	CC	AG	CC	GG	CC	CT
71	37	35 - 39	30 - 39	Married	20	22	2	0-2	Pap Smear	Normal	housewife	No	No_Infection	TC	TT	GA	AG	CC	AA	CC	AG	GC	CT
72	34	30 - 34	30 - 39	Married	19	20	3	>2	Pap Smear	Cervicitis	housewife	No	TV	TT	TT	GG	GG	CC	AA	CC	GG	CC	CT
73	42	40 - 44	40 - 49	Married	22	23	1	0-2	Pap Smear	Normal	housewife	No	No_Infection	TT	CC	AA	AA	CC	AA	CC	AG	GC	CC
74	27	25 - 29	20 - 29	Married	23	NA	0	0-2	Pap Smear	Normal	Job	No	No_Infection	TT	TT	AA	GG	CC	AG	CC	AG	GC	CC
75	25	25 - 29	20 - 29	Married	15	16	4	>2	Pap Smear	Cervicitis	housewife	No	TV	TC	TT	GA	AG	CC	AA	CC	GG	GC	CT
76	34	30 - 34	30 - 39	Married	22	23	3	>2	Pap Smear	Cervicitis	housewife	No	TV	TC	TT	GA	AA	CC	AA	CC	AA	CC	CC
77	25	25 - 29	20 - 29	Married	20	NA	0	0-2	Pap Smear	Cervicitis	housewife	No	TV	TC	TT	GG	AG	CC	AA	CC	AG	GC	CT
78	38	35 - 39	30 - 39	Married	24	25	1	0-2	Pap Smear	Cervicitis	housewife	No	TV	TC	TT	GG	AG	CC	AG	CC	GG	GC	CT
79	38	35 - 39	30 - 39	Married	36	36	1	0-2	Pap Smear	Normal	housewife	No	No_Infection	TT	TT	GG	GG	CC	AA	CC	GG	GC	CT
80	26	25 - 29	20 - 29	Married	23	NA	0	0-2	Pap Smear	Cervicitis	Job	No	TV	TT	TT	GA	GG	CC	AG	CC	AG	CC	CC
81	35	35 - 39	30 - 39	Married	24	24	3	>2	Pap Smear	Cervicitis	worker	No	TV	TC	TT	GA	AA	CC	AA	CC	AG	GC	CT
82	34	30 - 34	30 - 39	Married	16	17	5	>2	Pap Smear	Normal	housewife	No	No_Infection	TT	TT	GG	AA	CC	AA	CC	AG	GC	CT
83	35	35 - 39	30 - 39	Married	18	20	3	>2	Pap Smear	Normal	housewife	No	No_Infection	TC	TT	GA	AG	CC	AA	CC	AG	CC	CT
84	45	45 - 49	40 - 49	Married	20	22	2	0-2	Pap Smear	Normal	housewife	No	No_Infection	TC	TC	AA	AA	CC	AA	CC	GG	GC	CT
85	35	35 - 39	30 - 39	Married	20	22	2	0-2	Pap Smear	Normal	housewife	No	No_Infection	TT	TC	GA	AA	CC	AA	CC	AG	CC	CC
86	46	45 - 49	40 - 49	Married	20	22	2	0-2	Pap Smear	Normal	worker	Yes	No_Infection	TC	TT	GA	AG	CC	AA	CC	AG	GC	CT
87	45	45 - 49	40 - 49	Married	20	22	2	0-2	Pap Smear	Normal	housewife	Yes	No_Infection	CC	TT	AA	AA	CC	AA	CC	AG	CC	CC
88	33	30 - 34	30 - 39	Married	20	22	2	0-2	Pap Smear	Normal	worker	No	No_Infection	TT	TC	GA	AG	CC	AA	CC	AG	CC	CC
89	49	45 - 49	40 - 49	Married	19	23	2	0-2	Pap Smear	Normal	housewife	Yes	No_Infection	TC	TC	AA	AA	CC	AA	CC	AG	GC	CT
90	37	35 - 39	30 - 39	Married	20	22	2	0-2	Pap Smear	Normal	housewife	No	No_Infection	TC	TT	GA	AG	CC	AA	CC	AG	CC	CT
91	47	45 - 49	40 - 49	Married	25	27	2	0-2	Pap Smear	Normal	housewife	No	No_Infection	TC	TT	GA	AG	CC	AA	CC	AG	GC	CC
92	35	35 - 39	30 - 39	Married	17	18	2	0-2	Pap Smear	Normal	housewife	No	No_Infection	TT	TT	GG	GG	CC	AG	CC	GG	GC	CC
93	43	40 - 44	40 - 49	Married	18	19	2	0-2	Pap Smear	Normal	housewife	No	No_Infection	TT	TT	GG	GG	CC	GG	CC	GG	GC	CC
94	29	25 - 29	20 - 29	Married	18	19	2	0-2	Pap Smear	Normal	housewife	No	No_Infection	TC	TT	GA	AG	CC	AA	CC	GG	GC	CC
95	33	30 - 34	30 - 39	Married	21	NA	0	0-2	Pap Smear	Normal	Job	No	No_Infection	CC	TC	GA	AA	CC	AA	CC	AG	GC	CC
96	27	25 - 29	20 - 29	Married	26	NA	0	0-2	Pap Smear	Cervicitis	housewife	No	No_Infection	TT	TT	GA	GG	CC	AA	CC	GG	GC	CC
97	47	45 - 49	40 - 49	Married	20	21	2	0-2	Pap Smear	Cervicitis	housewife	No	No_Infection	TT	TT	GG	GG	CC	AA	CC	AA	CC	CC
98	23	20 - 24	20 - 29	Married	22	NA	0	0-2	Pap Smear	Normal	housewife	No	No_Infection	TT	TT	GG	GG	CC	AG	CC	GG	GC	CT
99	33	30 - 34	30 - 39	Married	20	21	2	0-2	Pap Smear	Normal	housewife	No	No_Infection	TC	TT	GA	AA	CC	AG	CC	GG	GC	CT
100	45	45 - 49	40 - 49	Married	24	27	3	>2	Pap Smear	Cervicitis	housewife	No	TV	CC	TC	GA	AG	CC	AA	CC	AA	CC	CC
101	35	35 - 39	30 - 39	Married	15	18	4	>2	Pap Smear	Cervicitis	housewife	No	No_Infection	TC	TT	GA	AA	CC	AA	CC	AG	GC	CC
102	30	30 - 34	30 - 39	Married	18	25	2	0-2	Pap Smear	Cervicitis	housewife	No	TV	CC	TT	GG	AA	CC	AA	CC	GG	GC	CC
103	30	30 - 34	30 - 39	Married	15	16	2	0-2	Pap Smear	Normal	worker	No	No_Infection	TT	TT	GA	GG	CC	AG	CC	AG	GC	CC
104	45	45 - 49	40 - 49	Married	15	22	4	>2	Pap Smear	Cervicitis	worker	No	No_Infection	TC	TT	AA	AG	CC	AA	CC	GG	GC	CT
105	25	25 - 29	20 - 29	Married	21	23	1	0-2	Pap Smear	Cervicitis	housewife	No	TV	TC	TC	GA	AA	CC	AA	CC	GG	CC	CC
106	20	20 - 24	20 - 29	Married	18	19	1	0-2	Pap Smear	Cervicitis	housewife	No	No_Infection	TT	TC	GG	AG	CC	AA	CC	AG	GC	CC
107	60	60 - 64	60 - 69	Married	12	14	2	0-2	Pap Smear	Normal	worker	Yes	No_Infection	TT	TT	GG	GG	CC	AA	CC	AA	CC	CC
108	35	35 - 39	30 - 39	Married	25	27	2	0-2	Pap Smear	Normal	housewife	No	No_Infection	TC	TT	GA	AG	CC	AA	CC	AG	CC	CT
109	50	50 - 54	50 - 59	Married	20	22	2	0-2	Pap Smear	Normal	housewife	No	No_Infection	TT	TT	GG	GG	CC	AG	CC	GG	GC	CT
110	31	30 - 34	30 - 39	Married	17	17	3	>2	Pap Smear	Cervicitis	worker	No	No_Infection	TT	TT	GG	GG	CC	AA	CC	AG	CC	CT
111	37	35 - 39	30 - 39	Married	18	19	3	>2	Pap Smear	Normal	housewife	No	No_Infection	TT	TT	GG	AG	CC	AA	CC	AG	GC	CT
112	35	35 - 39	30 - 39	Married	16	16	3	>2	Pap Smear	Cervicitis	worker	No	No_Infection	TT	TT	GA	AA	CC	AA	CC	AA	CC	CC
113	40	40 - 44	40 - 49	Married	15	17	3	>2	Pap Smear	Normal	worker	No	No_Infection	TC	TC	GA	AG	CC	AG	CC	GG	GC	CC
114	26	25 - 29	20 - 29	Married	18	19	2	0-2	Pap Smear	Normal	housewife	No	No_Infection	TT	TC	GA	AG	CC	GG	CC	GG	GC	CT
115	25	25 - 29	20 - 29	Married	16	18	2	0-2	Pap Smear	Normal	housewife	No	No_Infection	TT	TT	GA	AG	CC	AA	CC	AG	GC	CT
116	33	30 - 34	30 - 39	Married	13	15	2	0-2	Pap Smear	Normal	housewife	No	No_Infection	TT	CC	GG	GG	CC	AA	CC	AG	GC	CT
117	50	50 - 54	50 - 59	Married	20	22	2	0-2	Pap Smear	Normal	housewife	No	No_Infection	CC	TT	AA	AA	CC	AA	CC	AG	GC	CT
118	37	35 - 39	30 - 39	Married	20	22	2	0-2	Pap Smear	Normal	housewife	No	No_Infection	TT	TT	GG	GG	CC	AA	CC	AG	GC	CC
119	47	45 - 49	40 - 49	Married	22	22	2	0-2	Pap Smear	Normal	housewife	No	No_Infection	CC	TC	GA	AG	CC	AG	CC	AA	GC	CC
120	51	50 - 54	50 - 59	Married	25	26	2	0-2	Pap Smear	Cervicitis	housewife	No	No_Infection	TT	TT	GG	GG	CC	AA	CC	AA	GC	CC
121	48	45 - 49	40 - 49	Married	19	20	3	>2	Pap Smear	Normal	housewife	No	No_Infection	CC	TT	GA	AG	CC	AA	CC	AG	GC	CC
122	28	25 - 29	20 - 29	Married	25	27	1	0-2	Pap Smear	Normal	housewife	No	No_Infection	CC	TC	GA	AG	CC	AA	CC	AG	GC	CT
123	31	30 - 34	30 - 39	Married	23	27	1	0-2	Pap Smear	Normal	housewife	No	No_Infection	CC	TC	GA	AG	CC	AG	CC	GG	GC	CT
124	75	75 - 79	70 - 79	Married	14	19	4	>2	Pap Smear	Cervicitis	housewife	Yes	No_Infection	TC	TT	GA	AG	CC	AA	CC	GG	GC	CC
125	49	45 - 49	40 - 49	Married	19	21	2	0-2	Pap Smear	Normal	housewife	No	No_Infection	TC	TC	AA	AG	CC	AA	CC	AG	GC	CC
126	50	50 - 54	50 - 59	Married	22	23	2	0-2	Pap Smear	Cervicitis	housewife	Yes	No_Infection	CC	TC	GA	AG	CC	AA	CC	AA	CC	CC
127	52	50 - 54	50 - 59	Married	20	21	3	>2	Pap Smear	Normal	housewife	Yes	No_Infection	CC	TC	GA	AG	CC	AG	CC	AG	GC	CT
128	49	45 - 49	40 - 49	Married	21	24	2	0-2	Pap Smear	Normal	housewife	No	No_Infection	CC	TT	GA	AG	CC	AA	CC	AG	GC	CT
129	42	40 - 44	40 - 49	Married	21	23	1	0-2	Pap Smear	Normal	Job	No	No_Infection	TT	TC	GA	AA	CC	AA	CC	AG	GC	CC
130	36	35 - 39	30 - 39	Married	22	23	3	>2	Pap Smear	Normal	housewife	No	No_Infection	TT	TT	GA	GG	CC	AA	CC	AG	GC	CC
131	62	60 - 64	60 - 69	Married	19	21	2	0-2	Pap Smear	Cervicitis	housewife	No	No_Infection	CC	TT	AA	AA	CC	AG	CC	AA	GC	CC
132	55	55 - 59	50 - 59	Married	24	25	2	0-2	Pap Smear	Normal	housewife	Yes	No_Infection	TT	TT	GA	AG	CC	AA	CC	AG	GC	CT
133	47	45 - 49	40 - 49	Married	24	27	1	0-2	Pap Smear	Normal	Job	No	No_Infection	TT	TT	GG	AA	CC	AA	CC	AA	GC	CC
134	47	45 - 49	40 - 49	Married	24	25	2	0-2	Pap Smear	Cervicitis	housewife	Yes	No_Infection	TC	TT	GA	AA	CC	AA	CC	AA	CC	CT
135	48	45 - 49	40 - 49	Married	21	22	2	0-2	Pap Smear	Normal	housewife	Yes	No_Infection	TT	TT	GG	AA	CC	AA	CC	AA	GC	CC
136	37	35 - 39	30 - 39	Married	23	24	2	0-2	Pap Smear	Cervicitis	housewife	Yes	No_Infection	TC	TT	GA	GG	CC	AA	CC	AA	GC	CC
137	31	30 - 34	30 - 39	Married	28	30	1	0-2	Pap Smear	Normal	housewife	No	No_Infection	TT	TT	GG	AG	CC	AA	CC	AG	GC	CC
138	59	55 - 59	50 - 59	Married	19	21	2	0-2	Pap Smear	Cervicitis	housewife	Yes	TV	TT	TT	GG	AA	CC	AA	CC	AA	GC	CC
139	54	50 - 54	50 - 59	Married	25	28	1	0-2	Pap Smear	Cervicitis	housewife	Yes	TV	TT	TT	GG	AA	CC	AA	CC	AA	GC	CC
140	33	30 - 34	30 - 39	Married	26	28	1	0-2	Pap Smear	Cervicitis	housewife	No	TV	TT	TT	GG	AA	CC	AA	CC	AA	GC	CC
141	50	50 - 54	50 - 59	Married	28	30	1	0-2	Pap Smear	Cervicitis	housewife	Yes	No_Infection	TT	TT	GG	AA	CC	AA	CC	AA	GC	CC
142	42	40 - 44	40 - 49	Married	23	26	2	0-2	Pap Smear	Cervicitis	housewife	No	No_Infection	TT	TT	GA	AG	CC	AA	CC	AA	GC	CC
143	45	45 - 49	40 - 49	Married	20	21	2	0-2	Pap Smear	Cervicitis	housewife	No	No_Infection	TT	TT	GA	AG	CC	AA	CC	AG	GC	CC
144	43	40 - 44	40 - 49	Married	21	25	2	0-2	Pap Smear	Cervicitis	housewife	No	No_Infection	TT	TT	GA	AG	CC	AA	CC	AG	GC	CC
145	43	40 - 44	40 - 49	Married	21	25	1	0-2	Pap Smear	Cervicitis	housewife	No	No_Infection	TC	TT	GA	AG	CC	AA	CC	AG	GC	CC
146	32	30 - 34	30 - 39	Married	23	24	2	0-2	Pap Smear	Cervicitis	housewife	No	No_Infection	TC	TT	GA	AG	CC	AA	CC	AG	GC	CC
147	42	40 - 44	40 - 49	Married	22	26	2	0-2	Pap Smear	Cervicitis	housewife	No	TV	TC	TT	GA	AG	CC	AA	CC	AG	CC	CC
148	34	30 - 34	30 - 39	Married	23	27	2	0-2	Pap Smear	Cervicitis	Job	No	TV	TC	TT	GA	AG	CC	AA	CC	AG	CC	CT
149	52	50 - 54	50 - 59	Married	30	31	1	0-2	Pap Smear	Cervicitis	housewife	No	TV	TC	TT	GA	AG	CC	AG	CC	GG	CC	CT
150	35	35 - 39	30 - 39	Married	22	24	1	0-2	Pap Smear	Cervicitis	housewife	No	TV	TC	TT	GA	AG	CC	AG	CC	GG	CC	CT
151	40	40 - 44	40 - 49	Married	22	23	2	0-2	Pap Smear	Cervicitis	housewife	No	No_Infection	TC	TT	AA	AG	CC	AG	CC	GG	CC	CT
152	46	45 - 49	40 - 49	Married	24	26	2	0-2	Pap Smear	Cervicitis	housewife	No	No_Infection	TC	TC	AA	GG	CC	AG	CC	GG	CC	CT
153	60	60 - 64	60 - 69	Married	25	27	3	>2	Pap Smear	Cervicitis	housewife	No	No_Infection	CC	TC	AA	GG	CC	AG	CC	GG	CC	CT
154	59	55 - 59	50 - 59	Married	25	26	1	0-2	Pap Smear	Cervicitis	housewife	No	No_Infection	CC	TC	AA	GG	CC	AG	CC	GG	CC	CT
155	46	45 - 49	40 - 49	Married	22	23	2	0-2	Pap Smear	Cervicitis	housewife	No	No_Infection	CC	TC	AA	GG	CC	GG	CC	GG	CC	TT
156	45	45 - 49	40 - 49	Married	18	23	1	0-2	Pap Smear	Cervicitis	housewife	No	No_Infection	TC	TT	AA	AG	CC	AG	CC	AA	GC	CC
157	45	45 - 49	40 - 49	Married	35	28	4	>2	Pap Smear	Normal	salesman	No	No_Infection	TT	TT	GG	GG	CC	AG	CC	AG	GC	CC
158	40	40 - 44	40 - 49	Married	18	20	2	0-2	Pap Smear	Cervicitis	housekeeping worker	No	No_Infection	TT	TT	AA	GG	CC	AG	CC	AG	CC	CC
159	35	35 - 39	30 - 39	Married	20	22	2	0-2	Pap Smear	Cervicitis	x-ray technitian	No	TV	TT	TT	AA	GG	CC	AA	CC	GG	GC	CC
160	25	25 - 29	20 - 29	Married	18	NA	0	0-2	Pap Smear	Normal	worker	No	No_Infection	CC	TT	AA	AA	CC	AA	CC	AG	GC	CC
161	58	55 - 59	50 - 59	Married	22	27	4	>2	Pap Smear	Normal	housewife	Yes	No_Infection	TT	TT	GG	AG	CC	AA	CC	GG	GC	CC
162	35	35 - 39	30 - 39	Married	18	21	2	0-2	Pap Smear	Cervicitis	housewife	No	TV	TC	TT	GA	AG	CC	AA	CC	AG	CC	CC
163	22	20 - 24	20 - 29	Married	16	21	1	0-2	Pap Smear	Cervicitis	housewife	No	No_Infection	TC	TT	GG	GG	CC	AA	CC	AG	CC	CC
164	25	25 - 29	20 - 29	Married	22	24	0	0-2	Pap Smear	Normal	housewife	No	No_Infection	TT	TT	GG	GG	CC	AA	CC	AG	CC	CC
165	40	30 - 34	40 - 49	Married	18	20	3	>2	Pap Smear	Normal	housewife	No	No_Infection	TC	TT	GA	AG	CC	AA	CC	AG	CC	CC
166	23	20 - 24	20 - 29	Married	19	21	1	0-2	Pap Smear	Cervicitis	housewife	No	TV	CC	TT	AA	AA	CC	AA	CC	AA	CC	TT
167	32	30 - 34	30 - 39	Married	31	NA	0	0-2	Pap Smear	Normal	housewife	No	No_Infection	TT	TT	GG	AG	CC	AA	CC	AG	GC	CC
168	28	25 - 29	20 - 29	Married	21	23	1	0-2	Pap Smear	Normal	housewife	No	No_Infection	TC	TT	GA	AA	CC	AA	CC	AG	GC	CT
169	25	25 - 29	20 - 29	Married	21	23	2	0-2	Pap Smear	Cervicitis	housewife	No	TV	TC	TT	GA	AG	CC	AA	CC	GG	GC	CT
170	45	45 - 49	40 - 49	Married	20	22	3	>2	Pap Smear	Normal	housewife	Yes	No_Infection	TC	TT	GA	AG	CC	AA	CC	AA	CC	CC
171	41	40 - 44	40 - 49	Married	17	19	2	0-2	Pap Smear	Cervicitis	housewife	No	TV	CC	TT	GA	GG	CC	AG	CC	GG	GC	CC
172	31	30 - 34	30 - 39	Married	13	14	3	>2	Pap Smear	Cervicitis	housewife	No	No_Infection	TC	TT	AA	AG	CC	AA	CC	AG	GC	CT
173	37	35 - 39	30 - 39	Married	20	22	2	0-2	Pap Smear	Normal	housewife	No	No_Infection	TC	TT	GA	AG	CC	AG	CC	AG	GC	CT
174	32	30 - 34	30 - 39	Married	18	19	2	0-2	Pap Smear	Cervicitis	housewife	No	No_Infection	TC	TT	GA	GG	CC	AA	CC	GG	GC	TT
175	35	35 - 39	30 - 39	Married	16	NA	0	0-2	Pap Smear	Cervicitis	housewife	No	No_Infection	TC	TT	GA	AG	CC	AG	CC	GG	CC	CT
176	38	35 - 39	30 - 39	Married	19	20	3	>2	Pap Smear	Cervicitis	housewife	No	No_Infection	TC	TT	GA	AG	CC	AA	CC	AA	CC	CC
177	25	25 - 29	20 - 29	Married	8	13	3	>2	Pap Smear	Cervicitis	housewife	No	No_Infection	TC	TT	AA	GG	CC	AA	CC	GG	GC	CT
178	23	20 - 24	20 - 29	Married	16	16	2	0-2	Pap Smear	Cervicitis	housewife	No	No_Infection	TC	TT	AA	GG	CC	AA	CC	AA	GC	CC
179	37	35 - 39	30 - 39	Married	16	23	2	0-2	Pap Smear	Normal	housewife	No	No_Infection	TT	TT	GG	GG	CC	AG	CC	AG	CC	CT
180	40	40 - 44	40 - 49	Married	28	28	3	0-2	Pap Smear	Normal	housewife	Yes	No_Infection	TC	TT	AA	AG	CC	AG	CC	GG	GC	CT
181	30	30 - 34	30 - 39	Married	15	15	4	>2	Pap Smear	Normal	housewife	No	No_Infection	CC	TT	AA	AA	CC	AG	CC	GG	GC	CC
182	38	35 - 39	30 - 39	Married	18	20	4	>2	Pap Smear	Normal	housewife	No	No_Infection	TT	TT	GG	GG	CC	AG	CC	AA	CC	CC
183	30	30 - 34	30 - 39	Married	16	23	2	0-2	Pap Smear	Normal	housewife	No	No_Infection	TT	TC	GA	GG	CC	AA	CC	AG	GC	CC
184	35	35 - 39	30 - 39	Married	10	20	2	0-2	Pap Smear	Normal	housewife	No	No_Infection	TT	TT	GG	GG	CC	AA	CC	GG	GC	CC
185	34	30 - 34	30 - 39	Married	14	19	2	0-2	Pap Smear	Cervicitis	housewife	No	TV	TT	TC	GA	AG	CC	AA	CC	AA	CC	CC
186	54	50 - 54	50 - 59	Married	24	26	2	0-2	Pap Smear	Cervicitis	Beautician	No	No_Infection	TC	TT	GA	AG	CC	AA	CC	GG	CC	CC
187	45	45 - 49	40 - 49	Married	16	21	2	0-2	Pap Smear	Normal	housewife	Yes	TV	TC	TT	GA	AG	CC	AG	CC	GG	CC	CT
188	22	20 - 24	20 - 29	Married	20	NA	0	0-2	Pap Smear	Normal	housewife	No	No_Infection	TC	TT	GA	AG	CC	AG	CC	AG	CC	CC
189	30	30 - 34	30 - 39	Married	23	25	1	0-2	Pap Smear	Normal	housewife	No	No_Infection	TC	TT	GA	AA	CC	AA	CC	AG	CC	CC
190	30	30 - 34	30 - 39	Married	18	19	2	0-2	Pap Smear	Cervicitis	housewife	No	No_Infection	TC	TC	AA	AA	CC	AG	CC	AG	GC	CC
191	44	40 - 44	40 - 49	Married	19	20	1	0-2	Pap Smear	Cervicitis	housewife	No	No_Infection	CC	TC	GA	AA	CC	AA	CC	AA	CC	CC
192	30	30 - 34	30 - 39	Married	10	16	3	>2	Pap Smear	Normal	housewife	No	No_Infection	TC	TT	GA	AG	CC	AA	CC	GG	GC	CC
193	32	30 - 34	30 - 39	Married	18	19	2	0-2	Pap Smear	Cervicitis	housewife	No	No_Infection	TC	TT	GA	AG	CC	AA	CC	GG	CC	CC
194	31	30 - 34	30 - 39	Married	27	29	1	0-2	Pap Smear	Normal	Job	No	No_Infection	CC	TC	GA	AA	CC	AA	CC	AG	GC	CC
195	22	20 - 24	20 - 29	Married	12	15	3	>2	Pap Smear	Normal	housewife	No	No_Infection	TT	TT	GG	GG	CC	AA	CC	AG	CC	CC
196	33	30 - 34	30 - 39	Married	28	29	2	0-2	Pap Smear	Cervicitis	housewife	No	No_Infection	TT	TC	GA	AG	CC	AA	CC	AG	CC	CC
197	40	40 - 44	40 - 49	Married	15	16	2	0-2	Pap Smear	Cervicitis	Job	No	TV	TT	TT	GG	GG	CC	AG	CC	AG	GC	CC
198	23	20 - 24	20 - 29	Married	22	22	1	0-2	Pap Smear	Normal	housewife	No	No_Infection	TC	TT	AA	AG	CC	AA	CC	AG	GC	CC
199	35	35 - 39	30 - 39	Married	19	24	2	0-2	Pap Smear	Cervicitis	housewife	No	No_Infection	TC	TT	AA	AG	CC	AG	CC	GG	CC	CC
200	35	35 - 39	30 - 39	Married	16	18	2	0-2	Pap Smear	Cervicitis	housewife	No	TV	TT	TT	GG	GG	CC	AA	CC	AA	CC	CC
201	40	40 - 44	40 - 49	Married	15	16	3	>2	Pap Smear	Cervicitis	housewife	No	No_Infection	TT	TC	GA	AG	CC	AG	CC	AG	GC	CC
202	35	35 - 39	30 - 39	Married	18	20	2	0-2	Pap Smear	Normal	housewife	No	No_Infection	CC	TT	AA	AA	CC	AG	CC	AG	GC	CT
203	38	35 - 39	30 - 39	Married	19	26	2	0-2	Pap Smear	Cervicitis	housewife	No	TV	TC	TT	GA	AG	CC	AG	CC	GG	CC	CC
204	27	25 - 29	20 - 29	Married	20	22	2	0-2	Pap Smear	Cervicitis	housewife	No	TV	TC	TT	GA	AG	CC	AG	CC	AG	GC	CC
205	21	20 - 24	20 - 29	Married	20	NA	0	0-2	Pap Smear	Cervicitis	housewife	No	TV	TT	TC	GA	AG	CC	AA	CC	GG	GC	CC
206	42	40 - 44	40 - 49	Married	18	24	1	0-2	Pap Smear	Normal	housewife	No	No_Infection	CC	TT	GA	AG	CC	AG	CC	GG	CC	CC
207	70	70 - 74	70 - 79	Married	15	20	6	>2	Pap Smear	Normal	housewife	No	No_Infection	TC	TC	AA	AA	CC	AA	CC	GG	CC	TT
208	30	30 - 34	30 - 39	Married	18	21	1	0-2	Pap Smear	Cervicitis	housewife	No	TV	TC	TC	AA	AA	CC	AG	CC	GG	GC	CT
209	28	25 - 29	20 - 29	Married	18	23	2	0-2	Pap Smear	Cervicitis	housewife	No	TV	TC	TT	GA	AG	CC	AA	CC	AG	CC	CT
210	30	30 - 34	30 - 39	Married	15	16	2	0-2	Pap Smear	Cervicitis	housewife	No	TV	CC	TC	GA	AA	CC	AA	CC	GG	GC	CC
211	24	20 - 24	20 - 29	Married	19	NA	0	0-2	Pap Smear	Normal	housewife	No	No_Infection	TC	TT	GG	GG	CC	AA	CC	GG	GC	CC
212	30	30 - 34	30 - 39	Married	19	22	1	0-2	Pap Smear	Cervicitis	housewife	No	TV	TT	TT	GA	GG	CC	AA	CC	GG	GC	CT
213	19	15 - 19	2019-10-01	Married	16	NA	0	0-2	Pap Smear	Cervicitis	housewife	No	TV	CC	TT	AA	AA	CC	AG	CC	AG	GC	CC
214	40	40 - 44	40 - 49	Married	19	22	2	0-2	Pap Smear	Cervicitis	housewife	No	No_Infection	TC	TT	AA	AG	CC	AA	CC	AG	GC	CC
215	25	25 - 29	20 - 29	Married	21	23	1	0-2	Pap Smear	Normal	housewife	No	No_Infection	TT	TT	GG	GG	CC	AG	CC	GG	GC	CC
216	20	20 - 24	20 - 29	Married	19	NA	0	0-2	Pap Smear	Cervicitis	housewife	No	No_Infection	TC	TT	GA	GG	CC	AA	CC	AA	GC	CC
217	26	25 - 29	20 - 29	Married	20	NA	0	0-2	Pap Smear	Normal	housewife	No	No_Infection	TT	TT	GA	GG	CC	AG	CC	GG	GC	CC
218	28	25 - 29	20 - 29	Married	18	21	2	0-2	Pap Smear	Normal	housewife	No	TV	TT	TT	GA	AG	CC	AA	CC	AG	GC	CT
219	24	20 - 24	20 - 29	Married	18	22	2	0-2	Pap Smear	Cervicitis	housewife	No	TV	TC	TT	GA	AG	CC	AG	CC	AG	CC	CC
220	40	40 - 44	40 - 49	Married	16	22	3	>2	Pap Smear	Cervicitis	housewife	No	TV	TC	TT	GA	AG	CC	AA	CC	AG	CC	CC
221	35	35 - 39	30 - 39	Married	29	30	2	0-2	Pap Smear	Cervicitis	housewife	No	TV	CC	TT	AA	AG	CC	AG	CC	AG	CC	CC
222	28	25 - 29	20 - 29	Married	23	NA	0	0-2	Pap Smear	Normal	housewife	No	No_Infection	CC	TT	AA	AG	CC	AA	CC	GG	GC	CT
223	24	20 - 24	20 - 29	Married	21	23	1	0-2	Pap Smear	Cervicitis	housewife	No	No_Infection	CC	TC	GA	AG	CC	AA	CC	AG	GC	CT
224	21	20 - 24	20 - 29	Married	19	NA	0	0-2	Pap Smear	Normal	housewife	No	No_Infection	TT	TT	GG	GG	CC	AA	CC	AA	CC	CC
225	31	30 - 34	30 - 39	Married	20	22	2	0-2	Pap Smear	Cervicitis	housewife	No	TV	TC	TT	GA	AG	CC	AA	CC	GG	GC	CT
226	20	20 - 24	20 - 29	unmarried	NA	NA	NA	0-2	Blood	Normal	Student	No	No_Infection	TT	TT	GA	AG	CC	AA	CC	AG	GC	CC
227	22	20 - 24	20 - 29	unmarried	NA	NA	NA	0-2	Blood	Normal	Student	No	No_Infection	TT	TT	GA	AG	CC	AA	CC	AG	GC	CC
228	21	20 - 24	20 - 29	unmarried	NA	NA	NA	0-2	Blood	Normal	Student	No	No_Infection	TT	TC	GA	AG	CC	AA	CC	AA	CC	CT
229	21	20 - 24	20 - 29	unmarried	NA	NA	NA	0-2	Blood	Normal	Student	No	No_Infection	TC	TT	GA	AG	CC	AA	CC	GG	GC	CC
230	21	20 - 24	20 - 29	unmarried	NA	NA	NA	0-2	Blood	Normal	Student	No	No_Infection	TC	TT	GA	AG	CC	AA	CC	AA	GC	CC
231	52	50 - 54	50 - 59	widowed	19	20	3	>2	Blood	Normal	housewife	No	No_Infection	TT	TT	GG	GG	CC	AA	CC	AG	GC	CT
232	85	85 - 89	80 - 89	widowed	14	NA	NA	0-2	Blood	Normal	housewife	Yes	No_Infection	TT	TT	GG	GG	CC	AA	CC	AG	CC	CC
233	21	20 - 24	20 - 29	unmarried	NA	NA	NA	0-2	Blood	Normal	Student	No	No_Infection	TT	TT	GG	GG	CC	AA	CC	AG	GC	CC
234	23	20 - 24	20 - 29	unmarried	NA	NA	NA	0-2	Blood	Normal	Student	No	No_Infection	TC	TT	AA	AA	CC	AA	CC	AG	GC	CC
235	21	20 - 24	20 - 29	unmarried	NA	NA	NA	0-2	Blood	Normal	Student	No	No_Infection	CC	TT	AA	AA	CC	AA	CC	AG	GC	CC
236	25	25 - 29	20 - 29	unmarried	NA	NA	NA	0-2	Blood	Normal	Student	No	No_Infection	TT	TT	GA	GG	CC	AA	CC	AG	CC	CC
237	22	20 - 24	20 - 29	unmarried	NA	NA	NA	0-2	Blood	Normal	Student	No	No_Infection	TT	TT	GA	AG	CC	AA	CC	AG	GC	CC
238	26	25 - 29	20 - 29	unmarried	NA	NA	NA	0-2	Blood	Normal	Student	No	No_Infection	TC	TT	GA	AG	CC	AA	CC	AG	GC	CC
239	22	20 - 24	20 - 29	unmarried	NA	NA	NA	0-2	Blood	Normal	Student	No	No_Infection	TT	TT	GA	AG	CC	AA	CC	AA	GC	CC
240	24	20 - 24	20 - 29	unmarried	NA	NA	NA	0-2	Blood	Normal	Student	No	No_Infection	TT	TT	GG	GG	CC	AA	CC	GG	GC	CC
241	32	30 - 34	30 - 39	unmarried	NA	NA	NA	0-2	Blood	Normal	Job	No	No_Infection	CC	TC	AA	AA	CC	AA	CC	GG	CC	TT
242	24	20 - 24	20 - 29	unmarried	NA	NA	NA	0-2	Blood	Normal	Student	No	No_Infection	TC	TT	GA	AG	CC	AA	CC	GG	GC	CT
243	22	20 - 24	20 - 29	unmarried	NA	NA	NA	0-2	Blood	Normal	Student	No	No_Infection	TC	TT	GA	AG	CC	AA	CC	AG	GC	CT
244	36	35 - 39	30 - 39	Married	15	19	3	>2	Blood	Normal	Job	No	No_Infection	TT	TT	GG	GG	CC	AA	CC	GG	GC	CT
245	27	25 - 29	20 - 29	unmarried	NA	NA	NA	0-2	Blood	Normal	Student	No	No_Infection	TT	TC	GG	GG	CC	AA	CC	GG	CC	CT
246	17	15 - 19	2019-10-01	unmarried	NA	NA	NA	0-2	Blood	Normal	Student	No	No_Infection	TC	TC	GA	AG	CC	AA	CC	AA	GC	CC
247	17	15 - 19	2019-10-01	unmarried	NA	NA	NA	0-2	Blood	Normal	Student	No	No_Infection	TT	TC	GG	GG	CC	AA	CC	AG	GC	CT
248	22	20 - 24	20 - 29	unmarried	NA	NA	NA	0-2	Blood	Normal	Student	No	No_Infection	TC	TT	GA	AG	CC	AA	CC	AG	GC	CT
249	18	15 - 19	2019-10-01	unmarried	NA	NA	NA	0-2	Blood	Normal	Student	No	No_Infection	TC	TC	GA	AG	CC	AA	CC	AG	GC	CT
250	19	15 - 19	2019-10-01	unmarried	NA	NA	NA	0-2	Blood	Normal	Student	No	No_Infection	CC	TT	GA	AG	CC	AG	CC	AG	CC	CC
251	19	15 - 19	2019-10-01	unmarried	NA	NA	NA	0-2	Blood	Normal	Student	No	No_Infection	CC	TC	GA	AA	CC	AA	CC	AG	GC	CC
252	19	15 - 19	2019-10-01	unmarried	NA	NA	NA	0-2	Blood	Normal	Student	No	No_Infection	TC	TT	AA	AG	CC	AA	CC	AA	GC	CC
253	18	15 - 19	2019-10-01	unmarried	NA	NA	NA	0-2	Blood	Normal	Student	No	No_Infection	TT	TT	GA	AG	CC	AA	CC	AG	GC	CT
254	21	20 - 24	20 - 29	unmarried	NA	NA	NA	0-2	Blood	Normal	Student	No	No_Infection	TC	TT	AA	AA	CC	AA	CC	AG	CC	CT
255	22	20 - 24	20 - 29	unmarried	NA	NA	NA	0-2	Blood	Normal	Student	No	No_Infection	TT	TT	GA	AG	CC	AA	CC	AG	CC	CC
256	22	20 - 24	20 - 29	unmarried	NA	NA	NA	0-2	Blood	Normal	Student	No	No_Infection	TC	TC	GA	AG	CC	AA	CC	AA	GC	CC
257	21	20 - 24	20 - 29	unmarried	NA	NA	NA	0-2	Blood	Normal	Student	No	No_Infection	TT	TT	GA	AG	CC	AA	CC	AA	GC	CC
258	22	20 - 24	20 - 29	unmarried	NA	NA	NA	0-2	Blood	Normal	Student	No	No_Infection	TT	TC	GG	GG	CC	AG	CC	GG	GC	CT
259	50	50 - 54	50 - 59	Married	30	35	2	0-2	Blood	Normal	housewife	Yes	No_Infection	TC	TT	GA	AG	CC	AA	CC	AG	GC	CT
260	50	50 - 54	50 - 59	Married	20	22	2	0-2	Blood	Normal	housewife	Yes	No_Infection	TC	TT	GA	AG	CC	AA	CC	GG	GC	CT
261	45	45 - 49	40 - 49	Married	18	20	2	0-2	Blood	Normal	housewife	No	No_Infection	TC	TT	GA	AG	CC	AA	CC	AA	GC	CC
262	43	40 - 44	40 - 49	Married	20	24	1	0-2	Blood	Normal	housewife	No	No_Infection	CC	TT	GA	AG	CC	AA	CC	AA	GC	CC
263	40	40 - 44	40 - 49	Married	22	24	2	0-2	Blood	Normal	housewife	No	No_Infection	CC	TT	AA	AA	CC	AA	CC	AG	CC	CC
264	36	35 - 39	30 - 39	Married	23	25	2	0-2	Blood	Normal	housewife	No	No_Infection	TT	TC	AA	AA	CC	AA	CC	AG	CC	CT
265	48	45 - 49	40 - 49	Married	20	22	2	0-2	Blood	Normal	housewife	Yes	No_Infection	TT	TT	GA	AA	CC	AG	CC	GG	CC	CT
266	40	35 - 39	40 - 49	Married	24	26	2	0-2	Blood	Normal	housewife	No	No_Infection	CC	TT	GA	AG	CC	AG	CC	AG	GC	CC
267	49	45 - 49	40 - 49	Married	16	18	2	0-2	Blood	Normal	Job	Yes	No_Infection	TT	TT	GA	GG	CC	AA	CC	GG	GC	TT
268	43	40 - 44	40 - 49	Married	15	16	3	>2	Blood	Normal	housewife	No	No_Infection	TT	TC	AA	GG	CC	AA	CC	AA	GC	CC
269	31	30 - 34	30 - 39	Married	26	30	1	0-2	Blood	Normal	Student	No	No_Infection	TT	TC	AA	AG	CC	AA	CC	GG	GC	CT
270	22	20 - 24	20 - 29	unmarried	NA	NA	NA	NA	Blood	Normal	Student	No	No_Infection	TC	TC	GA	GG	CC	AG	CC	GG	CC	CT
271	36	35 - 39	30 - 39	Married	27	28	1	0-2	Blood	Normal	Student	No	No_Infection	TT	TT	GA	AA	CC	AA	CC	AA	GC	CC
272	28	25 - 29	20 - 29	Married	24	27	1	0-2	Blood	Normal	Student	No	No_Infection	TC	TC	AA	AA	CC	AA	CC	GG	GC	CC
273	52	50 - 54	50 - 59	Married	24	32	2	0-2	Blood	Normal	Job	No	No_Infection	TT	TC	GG	AA	CC	AA	CC	GG	GC	CC
274	33	30 - 34	30 - 39	Married	30		0	0-2	Blood	Normal	Job	No	No_Infection	TC	TC	GG	AG	CC	AA	CC	AA	CC	CC
275	44	40 - 44	40 - 49	Married	18	20	5	>2	Blood	Normal	worker	No	No_Infection	TC	TC	GA	GG	CC	AG	CC	AA	GC	CT
276	58	55 - 59	50 - 59	Married	21	24	2	>2	Blood	Normal	Job	No	No_Infection	TT	TC	GA	GG	CC	AG	CC	AA	CC	CC
277	43	40 - 44	40 - 49	Married	17	28	3	>2	Blood	Normal	Job	No	No_Infection	CC	TC	AA	GG	CC	AG	CC	AG	GC	CC
278	21	20 - 24	20 - 29	unmarried	NA	NA	NA	0-2	Blood	Normal	Student	No	No_Infection	CC	TC	AA	GG	CC	GG	CC	GG	CC	CT
279	28	25 - 29	20 - 29	unmarried	NA	NA	NA	0-2	Blood	Normal	Job	No	No_Infection	CC	TT	GG	AA	CC	AA	CC	AG	GC	CT
280	48	45 - 49	40 - 49	Married	24	32	2	0-2	Blood	Normal	Job	No	No_Infection	TT	TT	GG	AG	CC	AG	CC	GG	GC	CC
